# Supplementary material for: Phytochemical Diversity in Populus trichocarpa Buds: Insights into Population Variation and Antifungal Properties
Source: Plants (Basel). 2026 Jun 4;15(11):1746. doi: 10.3390/plants15111746 (PMC13258884; doi:10.3390/plants15111746)
Supplement: Supplementary file 1 [file plants-15-01746-s001.zip]

Archive with 1 entries (1 files):
- plants-4289713-supplementary.pdf
